# Supplementary material for: Evaluation of the Ca37 Monoclonal Antibody Targeting Alcohol Dehydrogenase Against Candidozyma auris (Candida auris) In Vitro and In Vivo
Source: J Fungi (Basel). 2025 Dec 5;11(12):864. doi: 10.3390/jof11120864 (PMC12733945; doi:10.3390/jof11120864)
Supplement: Supplementary file 1 [file jof-11-00864-s001.zip]

Archive with 1 entries (1 files):
- jof-3932865-supplementary.pdf
